# Supplementary material for: Salicylic acid treatment and overexpression of a novel polyamine transporter gene for astaxanthin production in Phaffia rhodozyma
Source: Front Bioeng Biotechnol. 2023 Oct 19;11:1282315. doi: 10.3389/fbioe.2023.1282315 (PMC10621793; doi:10.3389/fbioe.2023.1282315)
Supplement: Supplementary file 1 [file Table1.XLSX]

## Sheet: S1
Table S1 The primers used in tis study.
Genes	Primers
astaxanthin synthase	F-AAGTCCTTGGCGGTGATCACCAACTATACAACGTTG
	R-CTGCCGCTGTTCAAGCAGACCGGGTTTATGGTGTCGAATG
pyruvate kinase	F-ACGCAAATTCATTTATGCTGCCTCTCACAGTCT
	R-TATCATTCCTTTTGGTTTCTTCGTAGCCCTAGTCGGTC
isocitrate dehydrogenase	F-GCTTTCAGCCCCTCGTCTTTGCGATTGCCTCTGTTA
	R-ACTCACTCAATCCCCTCATCGTCGGCTTTCC
Cytochrome P450	F-CAACGCCGTGTTGGCCCCAATACTGTTGGG
	R-GCACCGCAGTGCTTGTAGTCGTCGCCA
fatty acid synthase	F-CTTTCGAGGGGATCCAAGAGTTGCACAACT
	R-CAGAGCTTTGCGGCGTATACCACGGCTT
Hydroxymethylglutaryl-CoA synthase	F-CAGGCAACCCTCTACTCGAAGCCTCCTCGG
	R-TTTTGACCGCAGGAGCCACTCTGGGGTTC
Glutathione S-transferase	F-CTATACTCCGAGCGCCGAATTGGCTTTTGCC
	R-TTGTCGCTGTACCTGCTACGGGTGTTATCGATAA
catalase	F-CTTCTTTCAGCTCTCGATTCTGCGATCTTC
	R-CCAAGAGTCGGTAGCCCTAAGACTTTA
peroxiredoxin	F-TTCCTGACCGAGTGCTCGGCACT
	R-AGCTTCAATCGGGCTAAGCTCC
thioredoxin	F-ACTATGGCGCTGTGGTTCCGCGATG
	R-CGTATCTATCGATACCATCTTACTAGCT
spermine/spermidine synthase	F-TGGGCGTCCACAGGAAGCATGTCGTTC
	R-ACAGCTCAGCATCGTGGCCGAGATCGACTCG
copper trasnporter	F-TGTACATGAACGAGTTTCTCCGCCGCCGATC
	R-TCAGACAGGGCGATGTGAAAACAGC
amino acid transporters	F-AAAGTACTGGTCGACCTGGGCCA
	R-GCTTCTGGTTTTGTTTTCAAGCCGG
amino acid permease	F-GGTCTACACTCTCGTGCCTCGACCG
	R-CTGGGACATCCACCAGATGGATGTCGAG
Uridine permease/thiamine transporter	F-ACTAGGCTTCAGGTGTTTGCCGTCGTCACGTTC
	R-ACCATCAAGAAGAGTTGGAGCGGAAAAGAATATTG
abc transporter	F-TCTTCAGGTTTACATCCATACCTACATACC
	R-CCAGATCTGTGGCGAAAGCGCTC
Oligopeptide transporter	F-AAGAGACTGATTCCAGATCTGACCGATGCTAC
	R-GAGGACGTCAGCTTTATGGACTCCTG
polyamine transporter	F-ATGTCCGCTCCTACACATGACC
	R-CTCGGATGATCGCTTAGAACGAGC
magnesium transporter	F-CGAAACAGGCTACAAGCTGCATCTTT
	R-GGCTAGGGAGTTCCTACAAGACATGG
gamma-aminobutyrate permease	F-CAAAACGTTCGAGACTACTATGCCTCTCTA
	R-AACCCAGATAGGGCGAGAATGATG
s-adenosylmethionine transporter	F-TCGCTCAGGTGCTTATGGGAAAACACAAGCC
	R-GGTAAAGGAGAGATCCCTCAAGGG
fluoride ion transporter	F-CCTACGTAATTTCATCCCTCTTGCAACCAC
	R-GCCGGAAGGAACAAGTAAAGAGGGAGCCAC
thymidylate synthase	F-TATCCGAGCAATACCCATCCGAGTACCC
	R-TACCACCCACCAGGTGAAGAGATTT
inosine triphosphate pyrophosphatase	F-ACAAAGTCGTCTGTCAAGGCGTTGGACC
	R-AAACTTCTTGTTGGAGACTTAGAAGCAATG
Thymidylate kinase	F-GCCAGCCTGACCCTTTCCTTGGAGTT
	R-CAGAAAGATGTTAAATATATCGGTCAG
guanylate kinase	F-GGGAGACAACCAACATCAGACTCGTAGC
	R-GCGTTCAAAGATGCTTTAGAGTTCCTTGACA
glutamine synthetase	F-CAGAACCAAATCCCTTCCGCCCTCC
	R-GTTGGGCCTCCGTTGCCGATTCTA
Ca/calmodulin-dependent protein kinase	F-TCATGCCCGACTTCAAAGAGAGGTTCGGAAC
	R-TCCTGGAACGCCCAGCGAAGGGCCGAGCAGGA
srf-type TF	F-AGCAAAAGTGCCAACAAGTGCTATGAGGC
	R-GGCTAACGACCCAACGGTTTACATCGAG
STE3	F-GTCTCATTTCCTTCGATTAATACG
	R-CGTAGGTTACAAAACTCGATACAAGGTC
SHO1	F-CGAGAAACTCCCTGTCATCATTGCGT
	R-TTTTGTCAGAATCACTCTGCATCGAC
Basic-leucine zipper TF	F-TGGATCTCAAGTAGTCCATTCGAGGG
	R-AAGGCAGTCCGTCGACCCATGGAACATGAC
basic helix-loop-helix (bHLH) TF	F-CCGAAGTACGCATCCGGCTTGGTTTCTGGA
	R-AATTCCTTATTTACTCGGAGATCA
18sup	F-AGTCATATGCTTGTCTCAAAGATTAAGCCA
	R-TCTCGGGTTCCCTCGACTTGTCATTACGGCGATCCTAGAAACCAA
Pgpd	F-TTGGTTTCTAGGATCGCCGTAATGACAAGTCGAGGGAACCCGAGA
	R-AGCAAGACGTTTCCCGTTCATGATGGTAAGAGTGTTAGAGAAGTAGTGGTGG
G418	F-CCACCACTACTTCTCTAACACTCTTACCATCATGAACGGGAAACGTCTTGCT
	R-AGAGGGTTTGGAGAGAACCGTTTATAACCAATTCTGATTAGAAAAACTCATCGAGCA
Tgpd	F-TGCTCGATGAGTTTTTCTAATCAGAATTGGTTATAAACGGTTCTCTCCAAACCCTCT
	R-CTTACACGGTCGACTTTCTTTTCTTTACCTGGAAGGGCTGCTGATGGA
Padh4	F-TCCATCAGCAGCCCTTCCAGGTAAAGAAAAGAAAGTCGACCGTGTAAG
	R-GTCATGTGTAGGAGCGGACATTGTGGGGTTCAGATGATGTGTTATTG
PT	F-CAATAACACATCATCTGAACCCCACAATGTCCGCTCCTACACATGAC
	R-CTGCCTTAAAGGATAGAAAGACTTTGTTGATTTACTCGGATGATCGCTTAGAACGAG
Tact	F-GCTCGTTCTAAGCGATCATCCGAGTAAATCAACAAAGTCTTTCTATCCTTTAAGGCAG
	R-GAATACTAATGCCCCCAACTATCCCTATTAAACCTGCCGGAGCTGAAG
18sdown	F-CTTCAGCTCCGGCAGGTTTAATAGGGATAGTTGGGGGCATTAGTATTC
	R-TACGGAAACCTTGTTACGACTTTTACTTCC

## Sheet: S2
Table S2 Raw data and quality control
Sample	Raw Data		Valid Data		Valid Ratio(reads)	Q20%	Q30%	GC content%
	Read	Base	Read	Base
C1	43180242	6.48G	42175042	6.33G	97.67	99.96	97.84	51
C2	39508668	5.93G	38386514	5.76G	97.16	99.95	97.74	51.5
C3	36588658	5.49G	35187812	5.28G	96.17	99.96	97.89	52
S1	39701688	5.96G	38376182	5.76G	96.66	99.95	97.89	51
S2	41430472	6.21G	40256492	6.04G	97.17	99.96	97.99	51
S3	51441470	7.72G	49912270	7.49G	97.03	99.96	98.4	51

## Sheet: S3
Table S3 The mapped reads into the reference genome
Sample	Valid reads	Mapped reads	Unique Mapped reads	Multi Mapped reads
C1	42175042	40426652(95.85%)	39629139(93.96%)	797513(1.89%)
C2	38386514	36817685(95.91%)	36106234(94.06%)	711451(1.85%)
C3	35187812	33766173(95.96%)	33117610(94.12%)	648563(1.84%)
S1	38376182	36829036(95.97%)	36124005(94.13%)	705031(1.84%)
S2	40256492	38648296(96.01%)	37900267(94.15%)	748029(1.86%)
S3	49912270	48706127(97.58%)	47739070(95.65%)	967057(1.94%)
